# Supplementary material for: miR-486 Responds to Apoptosis and Autophagy by Repressing SRSF3 Expression in Ovarian Granulosa Cells of Dairy Goats
Source: Int J Mol Sci. 2023 May 15;24(10):8751. doi: 10.3390/ijms24108751 (PMC10217930; doi:10.3390/ijms24108751)
Supplement: Supplementary file 1 [file ijms-24-08751-s001.zip]

Archive with 1 entries (1 files):
- ijms-2315219-supplementary.pdf
